# Supplementary material for: Primary tumor volume delineation in head and neck cancer: missing the tip of the iceberg?
Source: Radiat Oncol. 2017 Jun 20;12:102. doi: 10.1186/s13014-017-0838-4 (PMC5477730; doi:10.1186/s13014-017-0838-4)
Supplement: Additional file 1: — Priorities of the structures for inverse planning optimization and detailed dose results of OARs. (XLSX 46 kb) [file 13014_2017_838_MOESM1_ESM.xlsx]

## Sheet: OARs
Prioritization for Planning
1	Spinal cord
2	PRV Spinal cord
3	Brainstem
4	PRV Brain stem
5	PTV70
6	PTV66
7	PTV50 or PTV56 (elective)
8	Parotid gland contralateral to primary tumor site
9#	a. Pharynx
	b. Glottic/Supraglottic Larynx
	c. Cochleas
	d. Esophagus
	e. Lips
	f. Oral Cavity
	g. Parotid gland ipsilateral to primary tumour site
	h. Mandible
	i. Brachial Plexus
	j. Brain (or Temporal Lobes)
	k. Eyes
	l. Lacrymal Glands
	m. Lens
	n. Optic Chiasm
	o. Optic Nerves
	p. Inner Ear
	q. Thyroid gland
	r. Carotid arteries
	s. Submandibular Glands
	t. Hair
	u. Unspecified tissue outside the targets
#: It should be noted that there is no ranking between the volumes 9a. and 9u. For each patient, the responsible physician decides how the priority between these structures should be employed during treatment plan optimization.
Dose constrains	Dmax	D0.03cc	D0.03cc	D0.03cc	Dmean		Dmean	V50Gy	V60Gy	Dmax	Dmean	V45Gy	V54Gy	Dmean	Dmax	Dmean	Dmax	Dmax	Dmax	Dmean	Dmean	Dmean
	45Gy	48Gy	52Gy	54Gy	25Gy	25Gy	45Gy	0.33	0.15	45Gy	40Gy	0.33	0.15	20Gy	30Gy	30Gy	60Gy	66Gy	60Gy	35Gy	35Gy	45Gy
Plan_S
Patients	SpinalCord	PRV_SpinalCord	BrainStem	PRV_BrainStem	Parotid_L	Parotid_R	Pharynx			LarynxGSL	Esophagus_U			Lips		OralCavity		Mandible	Brain	Submand_L*	Submand_R*	Thyroid
	Dmax	D0.03cc	D0.03cc	D0.03cc	Dmean	Dmean	Dmean	V50Gy	V60Gy	Dmax	Dmean	V45Gy	V54Gy	Dmean	Dmax	Dmean	Dmax	Dmax	Dmax	Dmean	Dmean	Dmean
	Gy	Gy	Gy	Gy	Gy	Gy	Gy	%	%	Gy	Gy	%	%	Gy	Gy	Gy	Gy	Gy	Gy	Gy	Gy	Gy
1	20.79	25.6196	5.66986	6.05486	16.24	8.26	38.15	42.5134	34.2712	75.74	0.84	0	0	4.76	18.41	35.7	76.93	72.31	13.58	69.23	59.01	1.61
2	33.46	37.52	2.86992	2.97451	12.67	14.63	44.45	57.4539	53.3966	75.95	0.63	0	0	1.96	7.42	25.48	74.9	62.51	4.34	62.16	68.53	1.05
3	29.19	37.3797	0.699959	0.804919	2.1	1.89	25.69	28.7908	25.7334	75.18	0.63	0	0	0.49	0.84	2.45	47.39	15.54	0.77	40.53	---	0.98
4	27.37	32.5289	21.7419	24.1989	18.62	16.66	57.54	74.3825	65.5348	78.12	0.63	0	0	7.14	17.5	34.16	74.9	73.85	38.64	71.05	42.07	1.26
5	24.22	31.4649	34.6847	38.8495	21.7	30.66	43.61	54.1724	45.0649	73.43	0.42	0	0	17.99	42.56	43.89	74.83	73.22	31.01	32.41	66.57	1.05
6	26.39	28.5592	29.9598	31.9896	18.34	16.24	35.77	41.3927	32.288	2.52	0.07	0	0	11.69	27.93	30.03	74.27	65.73	23.24	---	---	0.21
7	23.17	24.8499	1.46972	1.505	9.03	3.92	18.9	8.11201	5.25768	73.71	0.21	0	0	5.18	27.23	32.48	78.47	72.1	1.89	34.79	59.5	0.35
8	24.08	30.0295	5.70469	6.15979	19.53	7.91	26.6	24.0792	21.3729	2.38	0.14	0	0	9.03	21.91	18.13	46.34	72.1	18.69	26.67	11.48	0.21
9	32.27	37.5198	21.7348	29.7145	32.41	24.36	49.14	60.7852	55.2905	71.75	0.35	0	0	28.21	66.29	60.97	76.09	72.59	32.83	70.91	28.35	0.77
10	31.36	35.4199	2.41466	2.48488	2.31	7.56	40.11	46.649	39.6632	75.46	0.49	0	0	10.29	23.24	27.58	75.04	69.37	6.3	59.22	71.19	1.12
11	33.95	38.3947	8.78457	13.3697	26.04	11.13	41.93	40.3886	36.3376	76.79	0.84	0	0	11.34	25.13	29.33	75.18	72.1	13.23	72.17	23.52	2.38
12	25.69	29.6795	0.699664	0.699879	1.26	1.75	32.55	38.2348	34.3536	75.95	2.24	0	0	2.17	17.99	11.27	75.95	36.05	0.7	---	---	14.49
13	23.52	26.3198	7.94499	8.78476	13.58	13.65	32.9	39.0789	34.6024	17.85	0.14	0	0	14.42	21.98	31.43	76.86	72.03	16.38	---	13.09	0.21
14	22.19	24.4995	1.43458	1.71481	9.38	4.13	25.55	27.6743	22.3334	76.65	0.28	0	0	1.89	7.63	15.61	78.54	72.52	1.47	---	48.44	0.42
Plan_L
Patients	SpinalCord	PRV_SpinalCord	BrainStem	PRV_BrainStem	Parotid_L	Parotid_R	Pharynx			LarynxGSL	Esophagus_U			Lips		OralCavity		Mandible	Brain	Submand_L	Submand_R	Thyroid
	Dmax	D0.03cc	D0.03cc	D0.03cc	Dmean	Dmean	Dmean	V50Gy	V60Gy	Dmax	Dmean	V45Gy	V54Gy	Dmean	Dmax	Dmean	Dmax	Dmax	Dmax	Dmean	Dmean	Dmean
	Gy	Gy	Gy	Gy	Gy	Gy	Gy	%	%	Gy	Gy	%	%	Gy	Gy	Gy	Gy	Gy	Gy	Gy	Gy	Gy
1	21.56	27.3345	5.45996	5.80992	16.52	8.19	38.92	44.004	35.9801	76.09	0.84	0	0	4.69	18.34	36.26	76.37	72.24	13.16	69.72	59.64	1.61
2	34.37	38.2897	2.93991	3.04459	12.81	14.77	44.73	57.6278	53.7174	76.58	0.63	0	0	1.96	7.77	25.55	76.3	63.7	4.69	62.37	68.81	1.05
3	30.38	38.4997	0.73483	0.839788	2.17	1.96	26.46	29.4503	26.3522	77.7	0.63	0	0	0.49	0.84	2.45	50.05	15.75	0.84	38.78	---	0.91
4	28.21	32.4799	21.4546	24.1496	19.11	16.38	58.24	74.9476	66.6679	77.7	0.63	0	0	7.14	17.85	34.37	75.6	74.13	37.38	71.26	40.6	1.19
5	24.43	30.2399	34.1945	38.2896	21.21	29.96	43.68	54.0543	45.7231	73.64	0.49	0	0	18.27	40.6	44.1	75.74	72.8	31.36	32.13	67.06	1.05
6	26.32	29.3998	29.68	31.779	19.25	16.59	35.35	40.8178	31.0986	2.52	0.07	0	0	11.34	27.02	29.4	74.27	65.45	23.73	---	---	0.21
7	23.73	25.5145	1.50475	1.57457	9.24	3.99	19.39	8.49445	5.65824	75.6	0.21	0	0	5.32	27.93	33.32	80.5	73.99	1.96	35.7	61.04	0.35
8	24.15	28.9099	5.63482	6.01994	19.39	8.19	26.67	24.3062	21.4674	2.38	0.14	0	0	8.96	20.09	18.34	44.66	71.68	18.83	26.25	11.34	0.21
9	31.85	36.2949	21.9097	28.9795	32.13	24.22	49.49	61.7648	56.5301	71.47	0.35	0	0	28.07	66.99	60.83	76.58	72.73	34.16	70.77	28.14	0.77
10	32.41	36.9947	2.44981	2.52	2.24	7.77	41.16	48.2931	42.335	75.81	0.49	0	0	10.78	24.36	28.7	77.28	70.21	6.23	59.57	71.75	1.12
11	34.23	38.7446	8.88954	13.4748	25.55	10.99	42.21	40.8613	36.9838	77.07	0.84	0	0	11.41	24.29	29.4	75.88	72.03	13.58	72.24	23.31	2.38
12	26.25	30.52	0.734934	0.769712	1.33	1.96	34.58	41.5334	36.6608	76.72	2.31	0	0	2.52	17.15	11.55	76.44	36.4	0.77	---	---	14.77
13	22.47	26.4247	7.69976	8.78457	13.51	13.3	33.18	39.4632	35.3257	18.41	0.14	0	0	14.21	21.42	31.5	76.37	71.82	16.31	---	13.3	0.21
14	21.14	23.6597	1.43473	1.71491	9.1	4.06	25.9	27.8724	23.5824	76.16	0.28	0	0	1.96	7.77	15.33	78.4	72.38	1.54	---	48.44	0.42
Difference
Patients	SpinalCord	PRV_SpinalCord	BrainStem	PRV_BrainStem	Parotid_L	Parotid_R	Pharynx			LarynxGSL	Esophagus_U			Lips		OralCavity		Mandible	Brain	Submand_L	Submand_R	Thyroid
	Dmax	D0.03cc	D0.03cc	D0.03cc	Dmean	Dmean	Dmean	V50Gy	V60Gy	Dmax	Dmean	V45Gy	V54Gy	Dmean	Dmax	Dmean	Dmax	Dmax	Dmax	Dmean	Dmean	Dmean
	%	%	%	%	%	%	%	%	%	%	%	%	%	%	%	%	%	%	%	%	%	%
1	0.037037	0.066937	-0.0370203	-0.0404535	0.0172414	-0.00847458	0.0201835	0.0350619	0.049864	0.00462107	0	0	0	-0.0147059	-0.00380228	0.0156863	-0.00727934	-0.000968054	-0.0309278	0.00707786	0.0106762	0
2	0.0271967	0.0205144	0.0243874	0.0235602	0.0110497	0.00956938	0.00629921	0.00302677	0.00600787	0.00829493	0	0	0	0	0.0471698	0.00274725	0.0186916	0.019037	0.0806452	0.00337838	0.0040858	0
3	0.0407674	0.0299628	0.0498186	0.0433199	0.0333333	0.037037	0.0299728	0.0229066	0.0240466	0.0335196	0	0	0	0	0	0	0.05613	0.0135135	0.0909091	-0.0431779	---	-0.0714286
4	0.0306905	-0.00150635	-0.0132141	-0.00203728	0.0263158	-0.0168067	0.0121655	0.00759722	0.0172901	-0.00537634	0	0	0	0	0.02	0.00614754	0.00934579	0.00379147	-0.0326087	0.00295567	-0.0349418	-0.0555556
5	0.00867052	-0.0389323	-0.014133	-0.014412	-0.0225806	-0.0228311	0.00160514	-0.00218008	0.0146056	0.00285987	0.166667	0	0	0.0155642	-0.0460526	0.00478469	0.0121609	-0.00573614	0.0112867	-0.00863931	0.00736067	0
6	-0.00265252	0.0294336	-0.00933918	-0.00658339	0.0496183	0.0215517	-0.0117417	-0.0138889	-0.0368372	0	0	0	0	-0.0299401	-0.0325815	-0.020979	0	-0.00425985	0.0210843	---	---	0
7	0.0241692	0.0267446	0.0238345	0.0462259	0.0232558	0.0178571	0.0259259	0.0471449	0.0761857	0.025641	0	0	0	0.027027	0.0257069	0.0258621	0.0258698	0.0262136	0.037037	0.0261569	0.0258824	0
8	0.00290698	-0.0372833	-0.0122478	-0.0227037	-0.00716846	0.0353982	0.00263158	0.00942722	0.00442149	0	0	0	0	-0.00775194	-0.0830671	0.011583	-0.0362538	-0.00582524	0.00749064	-0.015748	-0.0121951	0
9	-0.0130152	-0.0326468	0.008047	-0.0247354	-0.00863931	-0.00574713	0.00712251	0.0161158	0.0224198	-0.00390244	0	0	0	-0.00496278	0.0105597	-0.00229621	0.00643974	0.00192864	0.0405117	-0.00197433	-0.00740741	0
10	0.0334821	0.0444609	0.0145569	0.0141335	-0.030303	0.0277778	0.026178	0.0352441	0.0673622	0.00463822	0	0	0	0.047619	0.0481928	0.0406091	0.0298507	0.012109	-0.0111111	0.00591017	0.00786627	0
11	0.00824742	0.00911324	0.0119494	0.00786106	-0.0188172	-0.0125786	0.0066778	0.0117038	0.0177832	0.00364631	0	0	0	0.00617284	-0.0334262	0.00238663	0.00931099	-0.000970874	0.026455	0.000969932	-0.00892857	0
12	0.0217984	0.0283192	0.0504099	0.0997787	0.0555556	0.12	0.0623656	0.0862722	0.0671604	0.0101382	0.03125	0	0	0.16129	-0.0466926	0.0248447	0.00645161	0.00970874	0.1	---	---	0.0193237
13	-0.0446429	0.00398559	-0.030866	-2.16284e-05	-0.00515464	-0.025641	0.00851064	0.00983395	0.0209032	0.0313725	0	0	0	-0.0145631	-0.0254777	0.00222717	-0.00637523	-0.00291545	-0.0042735	---	0.0160428	0
14	-0.0473186	-0.0342783	0.00010456	5.83155e-05	-0.0298507	-0.0169492	0.0136986	0.00715827	0.0559252	-0.00639269	0	0	0	0.037037	0.0183486	-0.0179372	-0.00178253	-0.0019305	0.047619	---	0	0
Mean	0.0090955	0.00820174	0.00473485	0.00885647	0.00670399	0.0114402	0.0151139	0.0196731	0.0290813	0.00779002	0.0141369	0	0	0.0159133	-0.00722301	0.00683329	0.0087543	0.0045497	0.027437	-0.00230906	0.000767379	-0.00769003
Standard Deviation	0.0281447	0.0333577	0.0266404	0.0358487	0.028432	0.0380794	0.0176397	0.0250251	0.0308662	0.0131167	0.0446839	0	0	0.0468458	0.0386003	0.0164264	0.0211287	0.0100017	0.0420614	0.0180365	0.0163455	0.024391
Median	0.0152344	0.0148138	0.00407578	1.83436e-05	0.00294754	0.00191113	0.010338	0.0107689	0.0216615	0.00413369	0	0	0	0	-0.00190114	0.00376597	0.0078813	0.000480293	0.0237697	0.0019628	0.0040858	0
*: Submandibular gland missing due to prior up-front neck dissection
